# Supplementary material for: The Pathogenic Role of Expanded CD8⁺CD28null Angiogenic T Cells in ANCA-Associated Vasculitis
Source: Biomedicines. 2024 Dec 26;13(1):26. doi: 10.3390/biomedicines13010026 (PMC11760873; doi:10.3390/biomedicines13010026)
Supplement: Supplementary file 1 [file biomedicines-13-00026-s001.zip]

Archive with 1 entries (1 files):
- biomedicines-3291922-supplementary.pdf
